# Supplementary material for: Two New Red/Near-Infrared Ir(Ⅲ) Complexes with Reversible and Force-Induced Enhanced Mechanoluminescence
Source: Materials (Basel). 2023 Jun 29;16(13):4702. doi: 10.3390/ma16134702 (PMC10342365; doi:10.3390/ma16134702)
Supplement: Supplementary file 1 [file materials-16-04702-s001.zip]

Archive with 1 entries (1 files):
- materials-2393158-supplementary.pdf
